# Supplementary material for: Circular RNA expression profiles and functional predication after restraint stress in the amygdala of rats
Source: Front Mol Neurosci. 2024 Apr 15;17:1381098. doi: 10.3389/fnmol.2024.1381098 (PMC11056511; doi:10.3389/fnmol.2024.1381098)
Supplement: Supplementary file 3 [file Table_1.XLSX]

## Sheet: Sheet1
Supplementary Table S1 Amplification efficiency and standard curve parameters of 10 candidates circRNAs and 4 reference genes in qRT-PCR
Gene symbol	R2	Efficiencies	Slope
circKCNK2(4,5,6)	0.986	90.599	-3.57
circCACNA2D3(5,6,7,8)	0.987	108.762	-3.128
circDCC(22,23,24,25)	0.998	102.646	-3.26
circRALGAPD(23,24,25,26)	0.98	103.904	-3.232
circLRP6(13,14)	0.994	102.392	-3.266
circSOX5(2,3)	0.993	99.177	-3.342
circCCDC30(2,3,4,5)	0.989	94.275	-3.467
circSTRN(2,3,4,5)	0.994	109.132	-3.121
circSLC38A1(2,3,4)	0.998	93.856	-3.478
circCADM1(4,5,7)	0.981	107.861	-3.147
GAPDH	0.995	94.566	-3.459
ACTB	0.997	98.237	-3.365
ARBP	0.984	97.852	-3.375
SDHA	0.993	100.035	-3.321
