# Supplementary material for: Circular RNA expression profiles and functional predication after restraint stress in the amygdala of rats
Source: Front Mol Neurosci. 2024 Apr 15;17:1381098. doi: 10.3389/fnmol.2024.1381098 (PMC11056511; doi:10.3389/fnmol.2024.1381098)
Supplement: Supplementary file 4 [file Table_2.XLSX]

## Sheet: Sheet1
circRNAs	Forward	Reverse	Amplicon Size
circKCNK2(4,5,6)	GTTCTGGATCCTCGTTGGGC	ACCTTCAGTTCGTGGGGAGAT	126 bp
circCACNA2D3(5,6,7,8)	CCAAGCAAACAGTCTCCTCGA	AGATTCAGACCAATACACTCCAT	178 bp
circDCC(22,23,24,25)	CCAGGACCAAGCTCATGATTC	TGGTTCGTTGAGAGTGCTTC	119 bp
circRALGAPD(23,24,25,26)	CCTGACGCTTGAGTTGGTCC	GGTGAGGAGGTAGGCGACTAT	86 bp
circLRP6(13,14)	GGCGAGCAAGACAGACCTC	GGCTGTGGATAGGAAGGATGATG	146 bp
circSOX5(2,3)	ATGTGGTCGACACCTTGAAGC	CTACCTCTCCATCTGTCTCCCCAT	113 bp
circCCDC30(2,3,4,5)	CGGGTTCGATCACTTGACTCT	CTAGCCTGGACAAGCCTTCT	99 bp
circSTRN(2,3,4,5)	AGTGATGAAGACGAGGATGAGGAC	CTTGTGGTATTTGGCTCTTTCCTG	183 bp
circSLC38A1(2,3,4)	CTTTAACCTGAGCAACGCCAT	GACCTTGAGTAGCAGACAGCAG	128 bp
circCADM1(4,5,7)	CTGGGCCGAATCTGTTCATCAAT	CCCTTCAACTGCCGTGTCT	167 bp
linear RNAs	Forward	Reverse	Amplicon Size
circKCNK2(4,5,6)	TCTCCCCGCCGTCATATTCA	GCCACATAATCGCCAAATCCAA	105 bp
circCACNA2D3(5,6,7,8)	ATCCAGGCAGCAACTTCTCC	GTTTGCTTGGCGATGGTCAG	92 bp
circDCC(22,23,24,25)	CCACATGGCAGTGTAACTCCT	CCACAACCAACACGGTGAGA	88 bp
circRALGAPD(23,24,25,26)	TGGGCTGGTCAGTAGATGTG	TTGTTCAGACCCTTCACCATCA	101 bp
circLRP6(13,14)	TGGACCTGTGAAGCTACCAAT	GGTCTGTCTTGCTCGCCTTT	89 bp
circSOX5(2,3)	AGCTCCGTACAACTCATCTACC	CGTTCTTGATCAGCTCCTCCAT	170 bp
circCCDC30(2,3,4,5)	TCAGGGTGACGACCAGAATAA	TCCAGTTTCTGTGCTCTGCAT	81 bp
circSTRN(2,3,4,5)	TAGATGTGAAGTCCAAGCGTGT	AACTTCAGCCTCTGTGCCATT	113 bp
circSLC38A1(2,3,4)	CTGCTGTCTGCTACTCAAGGT	TCCGTTAACTCGAGGCCACT	107 bp
circCADM1(4,5,7)	ACTTGGGTGAGAGTCGATGA	TAGTCCGAATGAGCTTTCCCC	143 bp
GAPDH	CAACTCCCTCAAGATTGTCAGCAA	GGCATGGACTGTGGTCATGA	118 bp
ACTB	CAGGGTGTGATGGTGGGTATGG	AGTTGGTGACAATGCCGTGTTC	115 bp
ARBP	TAGAGGGTGTCCGCAATGTG	CAGTGGGAAGGTGTAGTCAGTC	137 bp
SDHA	TCCTTCCCACTGTGCATTACAA	CGTACAGACCAGGCACAATCTG	105 bp
