# Supplementary material for: Circular RNA expression profiles and functional predication after restraint stress in the amygdala of rats
Source: Front Mol Neurosci. 2024 Apr 15;17:1381098. doi: 10.3389/fnmol.2024.1381098 (PMC11056511; doi:10.3389/fnmol.2024.1381098)
Supplement: Supplementary file 5 [file Table_3.XLSX]

## Sheet: Sheet1
Supplementary Table S3 The sequence information and quality assessment of each library.
Sequencing ID	Raw reads	Clean reads	Clean bases(G)	Error rate(%)	Q20(%)	Q30(%)	GC content(%)
c1	70754374	69249082	10.38	0.03	96.56	91.62	58.66
c2	62932464	61563056	9.24	0.03	96.56	91.73	58.45
c3	63469360	62105178	9.32	0.03	96.68	91.92	59.64
d1	53513528	52360826	7.86	0.03	96.36	91.27	58.33
d2	54356974	53195790	7.98	0.03	96.28	91.12	60.17
d3	58574194	57327516	8.6	0.03	96.22	91.03	60.33
