# Supplementary material for: Circular RNA expression profiles and functional predication after restraint stress in the amygdala of rats
Source: Front Mol Neurosci. 2024 Apr 15;17:1381098. doi: 10.3389/fnmol.2024.1381098 (PMC11056511; doi:10.3389/fnmol.2024.1381098)
Supplement: Supplementary file 6 [file Table_4.XLSX]

## Sheet: Sheet1
circ_ID	circRNA_name	gene_name	pval(RS_vs_Con)	qval(RS_vs_Con)	chr	start	end	strand	full_length	splice_length	sourc_gene	feature
novel_circ_0005492	circKCNK2(4,5,6)	Kcnk2	9.0883e-05	0.014009	13	107733301	107749528	-	16227	488	ENSRNOG00000002653
novel_circ_0005493	circKCNK2(RI,4,5,6)	Kcnk2	1.1938e-05	0.0042936	13	107733301	107772361	-	39060	637	ENSRNOG00000002653
novel_circ_0011341	circCACNA2D3(5,6,7,8)	Cacna2d3	0.00028539	0.027995	16	5407113	5422411	-	15298	419	ENSRNOG00000031287
novel_circ_0014856	circDCC(22,23,24,25)	Dcc	3.4861e-05	0.0094037	18	66581615	66603887	-	22272	573	ENSRNOG00000033099
novel_circ_0016814	--	--	4.147e-06	0.0033612	1	131552705	131577776	+	25071	494	n/a	intergenic_region:131552706-131552835,intergenic_region:131560955-131561059,intergenic_region:131577518-131577776
novel_circ_0027884	circCCDC148(9,10,11)	Ccdc148	6.7146e-05	0.012075	3	45033237	45088995	-	55758	487	ENSRNOG00000057740
novel_circ_0028383	--	--	6.2302e-06	0.0033612	3	64554658	64556084	-	1426	494	n/a	intergenic_region:64554659-64555000,intergenic_region:64555933-64556084
novel_circ_0029934	circLRP6(13,14)	Lrp6	0.00047121	0.036317	4	168219619	168221653	-	2034	415	ENSRNOG00000006338
novel_circ_0030117	circSOX5(2,3)	Sox5	0.00039912	0.035684	4	178349958	178389965	-	40007	338	ENSRNOG00000027869
novel_circ_0035568	circSTRN(2,3,4,5)	Strn	0.00018305	0.024688	6	1265964	1284216	-	18252	577	ENSRNOG00000004806
novel_circ_0038616	circSLC38A1(2,3,4)	Slc38a1	0.00042993	0.035684	7	138002504	138021168	-	18664	408	ENSRNOG00000005291
novel_circ_0039830	circRIMS2(2,3,4)	Rims2	0.00023089	0.027681	7	78170328	78189124	+	18796	356	ENSRNOG00000004201
novel_circ_0041514	--	--	0.00027194	0.027995	8	45691133	45743143	+	52010	366	n/a	intergenic_region:45691134-45691289,intergenic_region:45715250-45715382,intergenic_region:45743067-45743143
novel_circ_0041664	circCADM1(4,5,7)	Cadm1	5.0083e-05	0.010808	8	52136898	52153454	+	16556	470	ENSRNOG00000018778
novel_circ_0027037	circRALGAPD(23,24,25,26)	Ralgapb	0.48536	NA	3	154957989	154969844	+	11855	585	ENSRNOG00000014836
novel_circ_0032681	circCCDC30(2,3,4,5)	AABR07049790.1	0.43981	0.95276	5	138433396	138449955	-	16559	533	ENSRNOG00000008560
